# Supplementary material for: Dynamic Changes in Volatiles, Soluble Sugars, and Fatty Acids in Glutinous Rice during Cooking
Source: Foods. 2023 Apr 19;12(8):1700. doi: 10.3390/foods12081700 (PMC10137653; doi:10.3390/foods12081700)
Supplement: Supplementary file 1 [file foods-12-01700-s001.zip]

Archive with 1 entries (1 files):
- foods-2327328-supplementary.pdf
